# Supplementary material for: Estimation of the Global Disease Burden of Depression and Anxiety between 1990 and 2044: An Analysis of the Global Burden of Disease Study 2019
Source: Healthcare (Basel). 2024 Aug 29;12(17):1721. doi: 10.3390/healthcare12171721 (PMC11395616; doi:10.3390/healthcare12171721)
Supplement: Supplementary file 1 [file healthcare-12-01721-s001.zip]

Archive with 1 entries (1 files):
- healthcare-3099209-supplementary.pdf
